# Supplementary material for: Bacterial and fungal gut microbiota of supralittoral talitrid amphipods feeding on brown macroalgae and paper
Source: PLoS One. 2022 Dec 30;17(12):e0279834. doi: 10.1371/journal.pone.0279834 (PMC9803094; doi:10.1371/journal.pone.0279834)
Supplement: S1 Table — (XLSX) [file pone.0279834.s002.xlsx]

## Sheet: Table_S1_20221103
Table S1 Frequency of the genera of bacteria in each sample
	Condition	No.	Pseudomonas	Echinicola	Ochrobactrum	Unassigned	Rhodococcus	Stenotrophomonas	Paracoccus	Vibrio	Candidatus Hepatoplasma	Albimonas	Pseudo- alteromonas	Thioclava
Ab-	A	1	0	0	0	0	0	0	0.0505186	0.580963	0	0.028231	3.24953	54.4159
	B	2	0.00654693	0	0	0.0872924	0	0	0.0207319	0.410274	91.1769	0.177858	2.84901	0
		3	0.0653157	0	0	0.704722	0	0	0	0.30939	0.0739098	20.8666	0.350642	0.183915
		4	35.9208	0	18.9347	0	11.3422	0.945761	0	0.391398	0.0139287	3.11029	0.0654651	0.0961083
		5	0.230813	0	0	0.666792	0.00854862	0	0	2.6381	0	4.3256	0.198328	0.0923251
	C	6	1.88959	0.148175	0	0.0296351	0	0	0.141119	14.4337	0.0409246	0.200389	52.5289	0.0141119
		7	2.31351	0	0	0.50628	0	0	0	0.390925	0	7.59421	5.45373	0.326839
		8	0.660984	0	0	1.07697	0.140363	0	0	0.689057	0.0714577	10.5655	1.74816	0.084218
		9	0.37816	0.579175	0	1.11689	0.0100508	0.0113071	0.790241	18.1353	0.00251269	5.48646	6.93377	0.0376903
		10	0.853762	0.0973787	0	0	0	0.00226462	0.200419	62.5817	0	1.36217	8.16396	0.0260431
		11	0.0131433	0	0	0.0238969	0	0	0	91.7377	0	0.126653	0.022702	0
	D	12	0.365785	0	0.0163409	0.0867324	0.0439947	0	0.418578	33.2286	0.994281	7.09698	3.51329	0.0201119
		13	0.00649252	0	0	0.0216417	0	0	0	86.2932	0.37873	0.0205597	0.219664	0
		14	0.185809	0	0	0.101614	0.0870979	0	0	4.97329	0	6.59621	20.5057	1.0684
		15	0.0662298	0	0	0.0859825	0.00697156	0.0104573	0	3.37307	0.133621	5.92001	1.23629	0.0557724
		16	0.0434079	0	0	0	0.0223617	0	0	6.61642	0	16.1162	0.284125	0.173632
		17	0.193896	0	0	0.167098	0	0.00788196	0.0157639	75.7709	0.955294	3.07712	1.34151	0.0630557
	E	18	2.46434	0.33754	0	0.0224031	0	0	0.406243	26.2729	0	3.45904	5.38272	0.0164289
		19	0.303488	0	0	1.16865	0	0	0.040767	2.3977	0	56.9425	0.471086	0
		20	1.88184	0	0	1.52858	0	0	0	1.79123	0.00525286	11.2477	0.531852	0
		21	0.104213	0.0131531	0	0.0202355	0	0	0.0121413	95.529	0	0.469465	0.562548	0
		22	0	0	0	0.00910125	0	0	0	69.2184	0	0	0.00910125	0
		23	0.621899	0.0503109	0	1.09706	0	0	0	72.3318	0	9.56327	5.65719	0
	F	24	0.110011	0.00666733	0	0.958429	0	0	0.00750075	16.3733	0	29.4388	1.7135	0
		25	0.030024	0	0	0.0891622	0	0.00363928	0	0.0627775	95.2153	0.365747	0.0382124	0
		26	0.651084	0	0	18.2397	0	0	0	2.4685	0.0983653	9.85995	2.02351	0
		27	0.120772	0.0291223	0	0.526771	0	0	0	29.7553	0	30.6821	2.32721	0
		28	0.0536816	0	0	0.012051	0.0131465	0	0	7.34013	85.082	0.109554	2.0881	0
		29	2.8986	0	0	5.60147	0.40077	0.111843	0	15.9563	0.170871	3.66596	2.15298	0
	G	30	0	0	0	0.00227456	0	0	0	84.7286	0	0.0830215	0	0
		31	2.55036	0	0	15.6453	0	0	0	0.457584	0	4.35826	2.30586	0
		32	0.834024	0	0	0	0	0.0320778	0.100243	1.28712	0.0334144	1.89259	0.200487	0
		33	0.373379	0	0	0	0	0.0533399	0.102577	6.90547	1.31709	3.18808	2.8024	0
		34	0.758602	0.317147	0	0	0	0	0.291647	18.9156	0	5.26878	0.999251	0
		35	0	0	0	0	0	0	0	57.9828	0	0.0194544	0	0
	H	36	12.3945	0.224156	0	7.44989	0.171414	0	1.59546	0.131857	0	0	0	0
Ab+	I	37	23.9911	27.9223	4.49485	15.0223	3.87559	0.772335	0	0	0	0	0	0
		38	28.7062	37.5702	5.19651	11.7071	4.57532	0.71676	0	0	0	0	0	0
		39	26.3045	19.9377	5.66589	27.7064	4.73131	0.798287	0	0	0	0	0	0
		40	22.1737	45.0555	4.15388	14.3852	3.85886	0.672646	0	0	0	0	0	0
		41	34.9242	32.8546	6.23162	9.39833	6.00543	0.916082	0	0	0	0	0	0
	J	42	63.5662	1.73592	9.56124	4.95489	13.7028	2.09131	0	0	0	0	0	0
		43	58.8374	0.687099	23.054	2.01609	12.7656	1.80815	0	0	0	0	0	0
		44	45.1696	4.90413	21.4479	14.061	9.6116	1.74533	0	0	0	0	0	0
		45	53.9057	1.1048	20.7573	4.54295	12.9825	2.83304	0	0	0	0	0	0
High Frequency (>10%) was colored in yellow.
