# Supplementary material for: Bacterial and fungal gut microbiota of supralittoral talitrid amphipods feeding on brown macroalgae and paper
Source: PLoS One. 2022 Dec 30;17(12):e0279834. doi: 10.1371/journal.pone.0279834 (PMC9803094; doi:10.1371/journal.pone.0279834)
Supplement: S2 Table — (XLSX) [file pone.0279834.s003.xlsx]

## Sheet: Table_S2
Table S2 Frequency of the genera of fungi in each sample
	Condition		Cyberlindnera	Unidentified*3	Unidentified*2	Aspergillus	Malassezia	Penicillium	Peniophora	Simplicillium	Sarocladium	Gibellulopsis	Acremonium	Nectriaceae	Unidentified*1
Ab-	A	1	0	2.83242	5.29748	0	0	41.8741	0	0.343405	0.343405	0	0.202316	0	0
	B	2	0	63.3072	27.6235	0.261745	0	1.96174	0	0	0	0	0	0	0
		3	0	27.2745	0	31.5793	0	0	0	0	0	0	0	0	0
		4	0	67.5425	0	0.487716	2.42029	0	0	0	0	0	0	0	0
		5	0	88.8713	8.58766	0	0	1.65588	0	0	0	0	0	0	0
	C	6	73.6306	6.12115	0	9.07187	0.0669447	1.24105	0	0	0	0	0	0	0
		7	33.5148	5.32623	0	0	0	0	0	0	0	0	0	0	0
		8	10.5544	9.87982	0.0101228	13.4973	0	5.67427	30.0232	0	0	0	0	0	0
		9	24.0563	2.53911	0	6.39951	1.76973	0	2.40863	8.03875	0	0	0	0	0
		10	54.5155	3.73223	0	4.45156	0	2.61857	0	0	0	0	0	0	0
		11	43.4311	0.0638201	0	0	33.2624	0.540951	0	0	0	0	0	0	0
	D	12	53.4978	4.80513	0	8.26443	0.0690676	6.44697	0	0	0	0	0	0	0
		13	5.85225	0.870951	80.3017	0	0	0	0	0	2.06598	0	0	0	0
		14	5.20756	20.1046	32.3313	4.86697	0	9.7142	0	0	1.17972	0	0	0	0
		15	37.7585	19.4489	0	0	0	3.303	0	0	0	0	0	0	0
		16	25.3691	24.4839	0	0	0	20.707	0	0	0	0	0	0	0
		17	35.4765	23.4315	0	0	0	1.11194	0	17.4059	0	0	0	0	0
	E	18	69.731	2.63495	0	0	0	0	0	0	0	0	0	0	0
		19	72.6309	1.64016	0	0	6.51508	1.66087	0	0	0	0	0	0	0
		20	72.6075	0.0921713	0	7.63845	0	0.321619	17.1341	0	0	0	0	0	0
		21	79.3951	5.72303	0	3.8421	0	8.49676	0	0	0	0	0	0	0
		22	89.8061	7.50135	0	0	0	0	0	0	0	0	0	0	0
		23	76.1515	3.05209	0	18.687	0	0	0	0	0	0	0	0	0
	F	24	67.8139	12.1058	0	2.84566	11.4161	1.01774	0	0	0	0	0	0	0
		25	62.8686	5.83446	0	0	0	12.3209	0	8.04845	0	0	0	0	0
		26	32.4811	22.4644	0	0.3444	10.2099	0	0	11.1338	0	0	0	0	0
		27	0	0.0335233	0	0	38.3171	0	0	0.0251425	0	0	0	0	0
		28	10.7326	0.638747	0	9.1865	3.47217	4.92982	0	42.4833	0	1.77375	0	0	0
		29	64.1814	3.00471	0	26.0346	0	0.615873	0	0	0	0	0	0	0
	G	30	0	0.238796	0	0	0	0	0	0	0	0	0	0	0
		31	0	33.401	0	28.9367	0	0	0	0	0	0	0	0	0
		32	17.1661	5.86271	0	23.8971	36.9038	0.96548	0	0	0	0	0	0	0
		33	92.6525	1.36542	0	0.857213	0	0.0857213	0	0	0	0	0	0	0
		34	55.2223	2.57235	0	0	16.7369	0.410245	0	0	0	0	0	0	0
		35	88.9183	0.451788	0	0	7.6094	0.296889	0	0	0	0	0	0	0
	H	36	90.9649	0.0340948	0	0	0	0	0	0	0.0511422	0	0	0	0
Ab+	I	37	0.396379	0	0	0	0	0	0	0	46.2884	0	31.8403	3.13258	17.772
		38	0	0	0	0	0	0	0	0	6.60666	0	93.0128	0	0
		39	0	0	0	0	0	0	0	0	12.562	0	76.5996	2.36247	8.34653
		40	1.81658	0.00820393	0	0	0	0	0	0	3.92851	0	26.3135	64.2754	0.342221
		41	0	0.00682354	0	0	0	0.876338	0	0	3.2831	0	87.9184	0	0.628741
	J	42	2.72588	4.75131	0	0	0	0	0	0	9.3922	16.8901	1.82703	0	8.77801
		43	1.21597	3.37199	0	0	0	8.11195	0	0	18.9483	27.6484	0	0	6.57051
		44	3.8621	0.00282937	0	0	0	0	0	0	23.9648	23.4456	6.36609	0	13.0576
		45	0.0320989	0.0101365	0	0	0	0.587917	0	0	31.0177	40.0696	13.4055	0	7.65475
High frequency (>10%) was colored in yellow.
